# Supplementary material for: Ion-Gel-Assisted MoS2 Transfer Method for Low-Voltage, High-Performance MoS2/ITZO Heterojunction Phototransistor Application
Source: Micromachines (Basel). 2026 May 7;17(5):574. doi: 10.3390/mi17050574 (PMC13208767; doi:10.3390/mi17050574)
Supplement: Supplementary file 1 [file micromachines-17-00574-s001.zip]

Archive with 1 entries (1 files):
- micromachines-4231632-supplementary.pdf
